# Supplementary material for: Transcriptome Characterization and Identification of Chemosensory Genes in the Egg Parasitoid Anastatus orientalis, Along with Molecular Cloning, Sequence Analysis, and Prokaryotic Expression of the Odorant Binding Protein 8 (AoOBP8) from A. orientalis
Source: Insects. 2025 Oct 31;16(11):1117. doi: 10.3390/insects16111117 (PMC12653921; doi:10.3390/insects16111117)
Supplement: Supplementary file 1 [file insects-16-01117-s001.zip]

Archive with 3 entries (3 files):
- Supplementary Document S1.pdf
- Supplementary Figures(Figure S1-S7).pdf
- Supplementary Table (Table S1).pdf
